# Supplementary material for: Implementation and first report of the Brazilian Kidney Biopsy Registry
Source: PLoS One. 2025 Feb 10;20(2):e0312410. doi: 10.1371/journal.pone.0312410 (PMC11809849; doi:10.1371/journal.pone.0312410)
Supplement: S2 Table — A. List of kidney diseases of this cohort grouped into six main categories. B. List of the diseases included in the category “Kidney diseases with Glomerular involvement”. (ZIP) [file pone.0312410.s002.zip]

Archive with 2 entries (2 files):
- Supplemental Table 2A.docx
- Supplemental Table 2B.docx
